# Supplementary material for: Impact of Mixed Infections of Gut Parasites Lotmaria passim and Nosema ceranae on the Lifespan and Immune-related Biomarkers in Apis mellifera
Source: Insects. 2020 Jul 8;11(7):420. doi: 10.3390/insects11070420 (PMC7412077; doi:10.3390/insects11070420)
Supplement: Supplementary file 1 [file insects-11-00420-s001.zip]

Archive with 1 entries (1 files):
- insects-849245-SI.xlsx
