# Supplementary material for: Impact of Mixed Infections of Gut Parasites Lotmaria passim and Nosema ceranae on the Lifespan and Immune-related Biomarkers in Apis mellifera
Source: Insects. 2020 Jul 8;11(7):420. doi: 10.3390/insects11070420 (PMC7412077; doi:10.3390/insects11070420)
Supplement: Supplementary file 1 [file insects-11-00420-s001.zip › insects-849245-SI.xlsx]

## Sheet: Hoja1
Table S1. The health status of colonies before to experimental study in laboratory conditions.
Number	Hive code	Ct values (qPCR)
		L. passim	N. ceranae	DWV
1	1	17.91	No Ct	No Ct
2	2	23.85	No Ct	34.01
3	3	20.44	No Ct	No Ct
4	4	16.06	No Ct	No Ct
5	8	20.14	No Ct	No Ct
6	10	No Ct	No Ct	No Ct
7	11	16.97	No Ct	No Ct
8	12	16.55	No Ct	No Ct
9	14	17.91	No Ct	No Ct
10	17	No Ct	No Ct	No Ct
11	21	19.43	No Ct	No Ct
12	22	20.89	No Ct	No Ct
13	27	18.95	No Ct	No Ct
14	32	No Ct	No Ct	No Ct
15	35	16.89	No Ct	No Ct
16	37	18.13	No Ct	No Ct
17	40	31.54	No Ct	28.64
18	43	24.67	No Ct	No Ct
19	44	26.59	No Ct	No Ct
20	45	No Ct	No Ct	No Ct
21	46	18	No Ct	32.51
22	47	19.98	No Ct	No Ct
23	50	30.72	33.1	No Ct
24	51	18.49	No Ct	No Ct
25	53	17.03	34.15	35.07
26	54	27.17	34.08	No Ct
27	56	19.86	No Ct	No Ct
28	58	22.25	No Ct	No Ct
29	61	No Ct	No Ct	No Ct
30	62	31.66	No Ct	No Ct
31	63	18.39	No Ct	No Ct
32	64	20.77	No Ct	No Ct
33	75	21.82	No Ct	No Ct
34	77	No Ct	No Ct	No Ct
35	SN1	23.81	No Ct	No Ct
36	SN2	20.43	No Ct	No Ct
37	SN3	18.95	No Ct	No Ct
38	SN4	No Ct	No Ct	No Ct
39	SN5	No Ct	No Ct	No Ct
40	SN6	31.36	No Ct	No Ct
